# Supplementary material for: Permeability Assessment of a High-Throughput Mucosal Platform
Source: Pharmaceutics. 2023 Jan 22;15(2):380. doi: 10.3390/pharmaceutics15020380 (PMC9966667; doi:10.3390/pharmaceutics15020380)
Supplement: Supplementary file 1 [file pharmaceutics-15-00380-s001.zip]

Archive with 1 entries (1 files):
- pharmaceutics-2134898-supplementary.pdf
